# Supplementary material for: Predictors of Distant Metastasis in Patients with Medullary Thyroid Carcinoma
Source: Cancers (Basel). 2025 Sep 30;17(19):3193. doi: 10.3390/cancers17193193 (PMC12524247; doi:10.3390/cancers17193193)
Supplement: Supplementary file 1 [file cancers-17-03193-s001.zip]

Archive with 1 entries (1 files):
- cancers-3860909-supplementary.pdf
